# Supplementary material for: Real-World Outcomes of First-Line Pembrolizumab-Based Therapy in Advanced Non-Small-Cell Lung Cancer: A Retrospective Single-Center Study
Source: J Clin Med. 2026 Jun 18;15(12):4757. doi: 10.3390/jcm15124757 (PMC13302034; doi:10.3390/jcm15124757)
Supplement: Supplementary file 1 [file jcm-15-04757-s001.zip]

Archive with 1 entries (1 files):
- jcm-4317050-supplementary.pdf
